# Supplementary material for: Effective fitness under fluctuating selection with genetic drift
Source: G3 (Bethesda). 2023 Oct 10;13(12):jkad230. doi: 10.1093/g3journal/jkad230 (PMC10700052; doi:10.1093/g3journal/jkad230)
Supplement: jkad230_Supplementary_Data [file jkad230_supplementary_data.zip]

Archive with 3 entries (3 files):
- G3-2023-404571-TR1_Figure_S1.pdf
- G3-2023-404571-TR1_Figure_S2.pdf
- G3-2023-404571-TR1_Figure_S3.pdf
